# Supplementary material for: Cardiolipin Membranes Promote Cytochrome c Transformation of Polycyclic Aromatic Hydrocarbons and Their In Vivo Metabolites
Source: Molecules. 2024 Mar 3;29(5):1129. doi: 10.3390/molecules29051129 (PMC10935164; doi:10.3390/molecules29051129)
Supplement: Supplementary file 1 [file molecules-29-01129-s001.zip]

Archive with 1 entries (1 files):
- molecules-2826302-supplementary.pdf
